# Supplementary material for: Optimization and Technical Considerations for the Dye-Exclusion Protocol Used to Assess Blood–Brain Barrier Integrity in Adult Drosophila melanogaster
Source: Int J Mol Sci. 2023 Jan 18;24(3):1886. doi: 10.3390/ijms24031886 (PMC9916281; doi:10.3390/ijms24031886)
Supplement: Supplementary file 1 [file ijms-24-01886-s001.zip]

Archive with 3 entries (3 files):
- ijms-2019585-supplementary.pdf
- SuppVideoS1_NIS Elements Analysis Video.mp4
- SuppVideoS2_FIJI Analysis Video.mp4
